# Supplementary material for: Loxin Reduced the Inflammatory Response in the Liver and the Aortic Fatty Streak Formation in Mice Fed with a High-Fat Diet
Source: Int J Mol Sci. 2022 Jun 30;23(13):7329. doi: 10.3390/ijms23137329 (PMC9266330; doi:10.3390/ijms23137329)
Supplement: Supplementary file 1 [file ijms-23-07329-s001.zip]

Archive with 1 entries (1 files):
- ijms-1705833-supplementary.pdf
